# Supplementary material for: The short board effect of ESG rating and corporate green innovation activities
Source: PLoS One. 2024 Mar 19;19(3):e0299795. doi: 10.1371/journal.pone.0299795 (PMC10950252; doi:10.1371/journal.pone.0299795)
Supplement: S1 Text — (DO) [file pone.0299795.s001.do]

use "figure1"
xtset stkcd year
///Benchmark Regression
reghdfe GPcitation disesg    i.year, absorb( stkcd  行业代码 ) vce(r)///"行业代码" means "industry"
est store m1
reghdfe GPcitation disesg   Size REC SOE ListAge Growth Top5, absorb( 行业代码 ) vce(r)
est store m2
reghdfe GPcitation disesg   Size REC SOE ListAge Growth Top5 i.year, absorb( stkcd  行业代码 ) vce(r)
est store m3

///Robustness 1 (Replace Divergence Algorithm)
reghdfe GPcitation disesg2   Size REC SOE ListAge Growth Top5 i.year, absorb( stkcd  行业代码 ) vce(r)
est store m4
///Robustness 2 (replacing explanatory variables with analyst predictions)
reghdfe GPcitation FDISP  Size REC SOE ListAge Growth Top5 i.year, absorb( stkcd  行业代码 ) vce(r)
est store m5
///Robustness 3 (lagging by one period)
reghdfe GPcitation l.disesg   Size REC SOE ListAge Growth Top5 i.year, absorb( stkcd  行业代码 ) vce(r)
est store m6
///Robustness 4 (excluding epidemic factors)

drop if year==2022
reghdfe GPcitation disesg   Size REC SOE ListAge Growth Top5 i.year, absorb( stkcd  行业代码 ) vce(r)
est store m7
///Robustness 5 (replacing model probit)
use "figure1",clear
xtset stkcd year
probit GPcitationdumm disesg  Size REC SOE ListAge Growth Top5 , r
est store m8
///Robustness 6 (instrumental variable)

ivregress 2sls  GPcitation (disesg = disindmean)  Size REC SOE ListAge Growth Top5, robust first 
estat firststage,forcenonrobust
est store m9
///Robustness 7 (psm)
set seed 0001
gen ranorder=runiform()     
sort ranorder              
psmatch2  disesgDUMM50 Size REC SOE ListAge Growth Top,outcome(GPcitationdumm) 
logit ties ate neighbor(2) common
pstest Size REC SOE ListAge Growth Top5,both graph
drop if _support==0  
reghdfe GPcitation disesg   Size REC SOE ListAge Growth Top5 i.year if _weight!=.,absorb( stkcd  行业代码 ) vce(r)
est store m11

///Regulation 1 (Manager Self interested)
reghdfe GPcitation disesg  disesgOverpay1 Overpay1 Size REC SOE ListAge Growth Top5 i.year, absorb( stkcd  行业代码 ) vce(r)
est store m12
///Regulation 2 (Government Quality)
reghdfe GPcitation disesg disesgGQ GQ  Size R
