# Supplementary material for: The short board effect of ESG rating and corporate green innovation activities
Source: PLoS One. 2024 Mar 19;19(3):e0299795. doi: 10.1371/journal.pone.0299795 (PMC10950252; doi:10.1371/journal.pone.0299795)
Supplement: S2 Text — (DO) [file pone.0299795.s002.do]

use "D:\桌面\DID\esg绿色转型\数据\数据\引用数.dta"
xtset stkcd year
///基准回归
reghdfe GPcitation disesg    i.year, absorb( stkcd  行业代码 ) vce(r)
est store m1
reghdfe GPcitation disesg   Size REC SOE ListAge Growth Top5, absorb( 行业代码 ) vce(r)
est store m2
reghdfe GPcitation disesg   Size REC SOE ListAge Growth Top5 i.year, absorb( stkcd  行业代码 ) vce(r)
est store m3

///稳健性1（更换分歧算法）
reghdfe GPcitation disesg2   Size REC SOE ListAge Growth Top5 i.year, absorb( stkcd  行业代码 ) vce(r)
est store m4
///稳健性2（解释变量更换为分析师预测）
reghdfe GPcitation FDISP  Size REC SOE ListAge Growth Top5 i.year, absorb( stkcd  行业代码 ) vce(r)
est store m5
///稳健性3（滞后一期）
reghdfe GPcitation l.disesg   Size REC SOE ListAge Growth Top5 i.year, absorb( stkcd  行业代码 ) vce(r)
est store m6
///稳健性4（剔除疫情因素）

drop if year==2022
reghdfe GPcitation disesg   Size REC SOE ListAge Growth Top5 i.year, absorb( stkcd  行业代码 ) vce(r)
est store m7
///稳健性5（更换模型probit）
use "D:\桌面\DID\esg绿色转型\数据\数据\引用数.dta",clear
xtset stkcd year
probit GPcitationdumm disesg  Size REC SOE ListAge Growth Top5 , r
est store m8
///稳健性6（工具变量）

ivregress 2sls  GPcitation (disesg = disindmean)  Size REC SOE ListAge Growth Top5, robust first 
estat firststage,forcenonrobust
est store m9
///稳健性8（psm）
set seed 0001
//设定抽样种子，使得每次随机抽样的结果一致，若不设定随机种子，生成的随机数将无法重现。
gen ranorder=runiform()     //使用runiform函数生成均匀分布的随机数ranorder
sort ranorder              //使用sort命令，使其从小到大依次排列，实现样本的随机排序。
// 进行1:2近邻匹配
psmatch2  disesgDUMM50 Size REC SOE ListAge Growth Top,outcome(GPcitationdumm) ///
logit ties ate neighbor(2) common
// 检验匹配后的数据平衡性（PSM的平衡性假设检验）
pstest Size REC SOE ListAge Growth Top5,both graph
//both表示同时显示匹配前的数据平衡情况，默认则仅显示匹配后的情况。
psgraph     //图示匹配结果的直方图，显示倾向得分的共同取值范围（PSM的共同支撑假设检验）
drop if _support==0   //删除不处于共同取值范围内的样本（删除不满足共同支撑假设的样本）
reghdfe GPcitation disesg   Size REC SOE ListAge Growth Top5 i.year if _weight!=.,absorb( stkcd  行业代码 ) vce(r)
est store m11

///调节1（管理者自利性）
reghdfe GPcitation disesg  disesgOverpay1 Overpay1 Size REC SOE ListAge Growth Top5 i.year, absorb( stkcd  行业代码 ) vce(r)
est store m12
///调节2（政府质量）
reghdfe GPcitation disesg disesgGQ GQ  Size REC SOE ListAge Growth Top5 i.year, absorb( stkcd  行业代码 ) vce(r)
est store m15

///异质性1（环境规制）
reghdfe GPcitation disesg  Size REC SOE ListAge Growth Top5 i.year if Eregulation==0, absorb( stkcd  行业代码 ) vce(r)
est store m16
reghdfe GPcitation disesg  Size REC SOE ListAge Growth Top5 i.year if Eregulation==1, absorb( stkcd  行业代码 ) vce(r)
est store m17
///异质性2（污染程度）
reghdfe GPcitation disesg  Size REC SOE ListAge Growth Top5 i.year if Pollution==0, absorb( stkcd  行业代码 ) vce(r)
est store m18
reghdfe GPcitation disesg  Size REC SOE ListAge Growth Top5 i.year if Pollution==1, absorb( stkcd  行业代码 ) vce(r)
est store m19
///异质性3（企业规模）
reghdfe GPcitation disesg  Size REC SOE ListAge Growth Top5 i.year if Esize==0, absorb( stkcd  行业代码 ) vce(r)
est store m20
reghdfe GPcitation disesg  Size REC SOE ListAge Growth Top5 i.year if Esize==1, absorb( stkcd  行业代码 ) vce(r)
est store m21

////////////////////////////////////////////////////////////////////
use "D:\桌面\DID\esg绿色转型\数据\数据\申请.dta"
xtset stkcd year
///基准回归
reghdfe GPtotal disesg    i.year, absorb( stkcd  行业代码 ) vce(r)
est store m101
reghdfe GPtotal disesg   Size REC SOE ListAge Growth Top5, absorb( 行业代码 ) vce(r)
est store m102
reghdfe GPtotal disesg   Size REC SOE ListAge Growth Top5 i.year, absorb( stkcd  行业代码 ) vce(r)
est store m103

///稳健性1（更换分歧算法）
reghdfe GPtotal disesg2   Size REC SOE ListAge Growth Top5 i.year, absorb( stkcd  行业代码 ) vce(r)
est store m104
///稳健性2（解释变量更换为分析师预测）
reghdfe GPtotal FDISP  Size REC SOE ListAge Growth Top5 i.year, absorb( stkcd  行业代码 ) vce(r)
est store m105
///稳健性3（滞后一期）
reghdfe GPtotal l.disesg   Size REC SOE ListAge Growth Top5 i.year, absorb( stkcd  行业代码 ) vce(r)
est store m106
///稳健性4（剔除疫情因素）

drop if year==2022
reghdfe GPtotal disesg   Size REC SOE ListAge Growth Top5 i.year, absorb( stkcd  行业代码 ) vce(r)
est store m107
///稳健性5（更换模型probit）
use "D:\桌面\DID\esg绿色转型\数据\数据\申请.dta"
xtset stkcd year
probit GPtotaldumm disesg   Size REC SOE ListAge Growth Top5 , r
est store m108
///稳健性6（工具变量）
ivregress 2sls  GPtotal (disesg = disindmean)  Size REC SOE ListAge Growth Top5, robust first 
estat firststage,forcenonrobust
est store m109
///稳健性8（psm）
set seed 0001
//设定抽样种子，使得每次随机抽样的结果一致，若不设定随机种子，生成的随机数将无法重现。
gen ranorder=runiform()     //使用runiform函数生成均匀分布的随机数ranorder
sort ranorder              //使用sort命令，使其从小到大依次排列，实现样本的随机排序。
// 进行1:2近邻匹配
psmatch2  disesgDUMM50 Size REC SOE ListAge Growth Top,outcome(GPtotaldumm) ///
logit ties ate neighbor(2) common
// 检验匹配后的数据平衡性（PSM的平衡性假设检验）
pstest Size REC SOE ListAge Growth Top5,both graph
//both表示同时显示匹配前的数据平衡情况，默认则仅显示匹配后的情况。
psgraph     //图示匹配结果的直方图，显示倾向得分的共同取值范围（PSM的共同支撑假设检验）
drop if _support==0   //删除不处于共同取值范围内的样本（删除不满足共同支撑假设的样本）
reghdfe GPtotal disesg   Size REC SOE ListAge Growth Top5 i.year if _weight!=.,absorb( stkcd  行业代码 ) vce(r)
est store m111

///调节1（管理者自利性）
reghdfe GPtotal disesg  disesgOverpay1 Overpay1 Size REC SOE ListAge Growth Top5 i.year, absorb( stkcd  行业代码 ) vce(r)
est store m112


///调节2（政府质量）
reghdfe GPtotal disesg disesgGQ GQ  Size REC SOE ListAge Growth Top5 i.year, absorb( stkcd  行业代码 ) vce(r)
est store m115

///异质性1（环境规制）
reghdfe GPtotal disesg  Size REC SOE ListAge Growth Top5 i.year if Eregulation==0, absorb( stkcd  行业代码 ) vce(r)
est store m116
reghdfe GPtotal disesg  Size REC SOE ListAge Growth Top5 i.year if Eregulation==1, absorb( stkcd  行业代码 ) vce(r)
est store m117
///异质性2（污染程度）
reghdfe GPtotal disesg  Size REC SOE ListAge Growth Top5 i.year if Pollution==0, absorb( stkcd  行业代码 ) vce(r)
est store m118
reghdfe GPtotal disesg  Size REC SOE ListAge Growth Top5 i.year if Pollution==1, absorb( stkcd  行业代码 ) vce(r)
est store m119
///异质性3（企业规模）
reghdfe GPtotal disesg  Size REC SOE ListAge Growth Top5 i.year if Esize==0, absorb( stkcd  行业代码 ) vce(r)
est store m120
reghdfe GPtotal disesg  Size REC SOE ListAge Growth Top5 i.year if Esize==1, absorb( stkcd  行业代码 ) vce(r)
est store m121

///中介
///研发投入
reghdfe RD disesg   Size REC SOE ListAge Growth Top5 i.year, absorb( stkcd  行业代码 ) vce(r)
est store m122
///资产更新速度
reghdfe Dep disesg   Size REC SOE ListAge Growth Top5 i.year, absorb( stkcd  行业代码 ) vce(r)
est store m123
///金融化水平
reghdfe finratio disesg  Size REC SOE ListAge Growth Top5 i.year, absorb( stkcd  行业代码 ) vce(r)
est store m124
///权益资本成本
reghdfe Cec disesg Size REC SOE ListAge Growth Top5 i.year, absorb( stkcd  行业代码 ) vce(r)
est store m125
///分析师关注度
reghdfe IAnaAttention disesg  Size REC SOE ListAge Growth Top5 i.year, absorb( stkcd  行业代码 ) vce(r)
est store m126
///媒体关注度
reghdfe newsnum disesg  Size REC SOE ListAge Growth Top5 i.year, absorb( stkcd  行业代码 ) vce(r)
est store m127

///进一步分析1
///纠偏（信息披露）
reghdfe disesg Disclosure Size REC SOE ListAge Growth Top5 i.year, absorb( stkcd  行业代码 ) vce(r)
est store m128
///纠偏（数字化转型）
 reghdfe disesg Indigital Size REC SOE ListAge Growth Top5 i.year, absorb( stkcd  行业代码 ) vce(r)
est store m129
///进一步分析2
///行业传染效应
encode 行业代码,gen(industry)
sort  year industry
by year industry:egen total_disesg=total( disesg )
by year industry:egen number=count( disesg )
gen xx=total_disesg-disesg
gen mean_x=xx/(number-1)
reghdfe mean_x disesg  Size REC SOE ListAge Growth Top5 i.year, absorb( stkcd  行业代码 ) vce(r)
est store m130
///空间传染效应
sort  year CITYCODE 
by year CITYCODE :egen total_disesg2=total( disesg )
by year CITYCODE :egen number2=count( disesg )
gen yy=total_disesg-disesg
gen mean_y=yy/(number-1)
reghdfe  mean_y  disesg  Size REC SOE ListAge Growth Top5 i.year, absorb( stkcd  行业代码 ) vce(r)
est store m131

///////////结果输出
///基准
esttab m1 m101 m2 m102 m3 m103  using myout1.rtf, replace compress nogap b(%7.4f) z(%7.4f) scalars(N r2_a) star(* 0.10 ** 0.05 *** 0.01)
///稳健性1
esttab m4 m104 m5 m105 m6 m106  m8 m108  using myout2.rtf, replace compress nogap b(%7.4f) z(%7.4f) scalars(N r2_a) star(* 0.10 ** 0.05 *** 0.01)
///稳健性2
esttab m9 m109  m11 m111  using myout3.rtf, replace compress nogap b(%7.4f) z(%7.4f) scalars(N r2_a) star(* 0.10 ** 0.05 *** 0.01)
///中介
esttab m122 m123 m124 m125 m126 m127   using myout4.rtf, replace compress nogap b(%7.4f) z(%7.4f) scalars(N r2_a) star(* 0.10 ** 0.05 *** 0.01)
///调节
esttab m12  m15 m112  m115  using myout5.rtf, replace compress nogap b(%7.4f) z(%7.4f) scalars(N r2_a) star(* 0.10 ** 0.05 *** 0.01)
///进一步分析
esttab m128 m129 m130 m131  using myout6.rtf, replace compress nogap b(%7.4f) z(%7.4f) scalars(N r2_a) star(* 0.10 ** 0.05 *** 0.01)
///异质性
esttab m16 m17 m116 m117  using myout7.rtf, replace compress nogap b(%7.4f) z(%7.4f) scalars(N r2_a) star(* 0.10 ** 0.05 *** 0.01)
esttab m18 m19 m118 m119  using myout8.rtf, replace compress nogap b(%7.4f) z(%7.4f) scalars(N r2_a) star(* 0.10 ** 0.05 *** 0.01)
esttab m20 m21 m120 m121  using myout9.rtf, replace compress nogap b(%7.4f) z(%7.4f) scalars(N r2_a) star(* 0.10 ** 0.05 *** 0.01)
